# Supplementary material for: Deodeokaloid, a New Indole Alkaloid N-Glycoside and Bioactive Phenolic Compounds from the Roots of Codonopsis lanceolata
Source: Plants (Basel). 2024 Nov 19;13(22):3243. doi: 10.3390/plants13223243 (PMC11598484; doi:10.3390/plants13223243)
Supplement: Supplementary file 1 [file plants-13-03243-s001.zip]

Archive with 1 entries (1 files):
- plants-3300574-supplementary.pdf
